# Supplementary material for: Development and Validation of a Pre-Transplant Risk Score (LT-MVI Score) to Predict Microvascular Invasion in Hepatocellular Carcinoma Candidates for Liver Transplantation
Source: Cancers (Basel). 2025 Apr 24;17(9):1418. doi: 10.3390/cancers17091418 (PMC12070955; doi:10.3390/cancers17091418)
Supplement: Supplementary file 1 [file cancers-17-01418-s001.zip]

Archive with 1 entries (1 files):
- cancers-3560558-supplementary.pdf
